# Supplementary material for: Identification and Characterization of Canine Parvoviruses and Emergence of Canine Bocavirus and Bufavirus from Diarrheic Dogs in Sichuan Province, China
Source: Vet Sci. 2026 Jan 2;13(1):41. doi: 10.3390/vetsci13010041 (PMC12846450; doi:10.3390/vetsci13010041)
Supplement: Supplementary file 1 [file vetsci-13-00041-s001.zip]

Archive with 6 entries (6 files):
- .DS_Store
- Figure S1. Original PCR image.pdf
- Table S1. PCR protocols for the detection of CPV, CBoV, and CBuV in this study.xls
- Table S2. Amino acid variations in the VP2 protein of CPV-2 strains in this study and reference strain in this study.xls
- Table S3. Amino acid identity among the CPV-2c strains in this study.xls
- Table S4. Nucleotide identity among the CPV-2c strains in this study.xls
