# Supplementary material for: Identification and Characterization of Canine Parvoviruses and Emergence of Canine Bocavirus and Bufavirus from Diarrheic Dogs in Sichuan Province, China
Source: Vet Sci. 2026 Jan 2;13(1):41. doi: 10.3390/vetsci13010041 (PMC12846450; doi:10.3390/vetsci13010041)
Supplement: Supplementary file 1 [file vetsci-13-00041-s001.zip › Table S1. PCR protocols for the detection of CPV, CBoV, and CBuV in this study.xls]

## Sheet: Sheet1
Table S1. PCR protocols for the detection of CPV, CBoV, and CBuV in this study
Genes	Primers Sequence (5′→3′)	Fragment Length (bp)	Initial denaturation	Denaturation	Annealing	Extension	Cycle	Final elongation
CPV-VP2	F2: ATGAGTGATGGAGCAGTTCAACCAGAC	1755 bp	96 ºC，180 s	94 ºC，30 s	52 ºC，35 s	72 ºC，140 s	35n	72 ºC, 10min
	R2: TTAATATAATTTTCTAGGTGCTAGTTGA
CBoV-NS1	F: CTTCAGATGGTTCACATTAAGAT	440 bp	94 ºC，30 s	94 ºC，30 s	55 ºC，30 s	72 ºC，30 s	35n
	R: GGCAGYAGCTGAGAGTCTTT
CBuV-VP2	F: TCATATTCCTGGAGAAACATCA	962 bp	95 ºC，180 s	95 ºC，10 s	52 ºC，20 s	72 ºC，20 s	40n	72 ºC, 5min
	R: ATATGTCTGTTAGATTGCCAGT
