# Supplementary material for: Identification and Characterization of Canine Parvoviruses and Emergence of Canine Bocavirus and Bufavirus from Diarrheic Dogs in Sichuan Province, China
Source: Vet Sci. 2026 Jan 2;13(1):41. doi: 10.3390/vetsci13010041 (PMC12846450; doi:10.3390/vetsci13010041)
Supplement: Supplementary file 1 [file vetsci-13-00041-s001.zip › Table S2. Amino acid variations in the VP2 protein of CPV-2 strains in this study and reference strain in this study.xls]

## Sheet: 新建 DOC 文档
Strains	Amino acid position of VP2
	5	10	12	13	15	18	87	101	128	139	164	241	267	297	300	305	309	324	370	375	426	440	447	513	555	565	569	572	581
Reference
USA-1978-M38245-Original 2	A	G	Q	P	V	E	M	I	L	V	V	W	F	S	A	D	Q	Y	Q	N	N	T	I	D	V	N	M	V	R
USA-1984-M24003-2a	A	G	Q	P	V	E	L	T	L	V	V	W	F	S	G	Y	Q	Y	Q	D	N	T	I	D	I	N	M	V	R
China-2018-MW182716-New 2a	A	G	Q	S	V	E	L	T	L	V	V	W	Y	A	G	Y	Q	I	Q	D	N	A	I	D	V	N	M	V	R
USA-2007-FJ005236-2c	A	G	Q	P	V	E	L	T	L	V	V	W	F	A	G	Y	Q	Y	Q	D	E	A	I	D	V	N	M	V	R
Chile-2019-MT585703-2c	A	G	Q	P	V	E	L	T	L	V	V	W	F	A	G	Y	Q	Y	Q	D	E	A	I	D	V	N	M	V	R
China-2009-GU380305-2c	A	G	Q	P	V	E	L	T	L	V	V	W	F	A	G	Y	Q	Y	Q	D	E	T	I	D	V	N	M	V	R
China-HN-2020-ON322803-2c	G	G	Q	P	V	E	L	T	L	V	V	W	Y	A	G	Y	Q	I	R	D	E	T	I	D	V	N	M	V	R
China-SC-2017-MH476585-2c	G	G	Q	P	V	E	L	T	L	V	V	W	Y	A	G	Y	Q	I	R	D	E	T	I	D	V	N	M	V	R
China-SC-2016-MF805796-2c	G	G	Q	P	V	E	L	T	L	V	V	W	Y	A	G	Y	Q	I	R	D	E	T	I	D	V	N	M	V	R
Vietnam-2019-MW239584-2c	G	G	Q	P	V	E	L	T	L	V	V	W	Y	A	G	Y	Q	I	R	D	E	T	M	D	V	N	M	V	R
Vietnam-2018-MW239603-2c	G	G	Q	P	V	E	L	T	L	V	V	W	Y	A	G	Y	Q	I	R	D	E	T	M	D	V	N	M	V	R
This study
China-2021-CD03-new 2a	A	G	Q	P	V	E	L	T	L	V	V	W	Y	A	G	Y	Q	I	Q	D	N	A	I	D	V	N	M	V	R
China-2021-CD04-2c	A	G	Q	P	V	E	L	T	L	V	V	W	Y	A	G	Y	Q	I	R	D	E	A	I	D	V	N	M	V	R
China-2021-CD05-2c	A	G	Q	P	V	E	L	T	L	V	V	W	Y	A	G	Y	Q	I	R	D	E	T	I	D	V	N	M	V	R
China-2021-CD08-2c	A	G	Q	P	V	E	L	T	L	V	V	W	Y	A	G	Y	Q	I	R	D	E	T	I	N	V	N	M	I	K
China-2021-CD09-2c	A	G	Q	P	V	E	L	T	L	V	V	W	Y	A	G	Y	Q	I	R	D	E	T	I	D	V	N	M	V	R
China-2021-CD10-2c	A	G	Q	P	V	E	L	T	L	V	V	W	Y	A	G	Y	Q	I	R	D	E	T	I	D	V	N	M	V	R
China-2021-CD14-2c	A	G	Q	P	V	E	L	T	L	V	V	W	Y	A	G	Y	Q	I	R	D	E	T	I	D	V	N	M	V	R
China-2021-CD21-2c	G	G	K	P	A	G	L	T	L	V	V	W	Y	A	G	Y	Q	I	R	D	E	T	I	D	V	N	M	V	R
China-2021-CD30-2c	A	G	Q	P	V	E	L	T	L	V	V	W	Y	A	G	Y	Q	I	R	D	E	T	I	D	V	N	M	V	R
China-2022-CD38-2c	A	G	Q	P	V	E	L	T	L	V	V	W	Y	A	G	Y	Q	I	R	D	E	T	I	D	V	N	I	V	R
China-2022-CD40-2c	A	G	Q	P	V	E	L	T	L	V	V	W	Y	A	G	Y	Q	I	R	D	E	T	I	D	V	N	I	V	R
China-2022-LS03-2c	A	G	R	P	V	E	L	T	L	V	V	W	Y	A	G	Y	P	I	R	D	E	T	M	D	V	N	M	V	R
China-2022-LS07-2c	A	G	Q	P	V	E	L	T	L	V	V	W	Y	A	G	Y	Q	I	R	D	E	T	I	D	V	N	M	V	R
China-2022-LS08-2c	A	G	Q	P	V	E	L	T	L	V	V	W	Y	A	G	Y	Q	I	R	D	E	T	I	D	V	N	M	V	R
China-2022-LS09-2c	A	G	Q	P	V	E	L	T	L	V	V	W	Y	A	G	Y	Q	I	R	D	E	T	I	D	V	N	M	V	R
China-2022-LS20-2c	A	G	Q	P	V	E	L	T	L	V	V	W	Y	A	G	Y	Q	I	R	D	E	T	I	D	V	N	M	V	R
China-2022-LS21-2c	A	G	Q	P	V	E	L	T	L	V	V	W	Y	A	G	Y	Q	I	R	D	E	T	I	D	V	N	M	V	R
China-2022-LS29-2c	A	G	Q	P	V	E	L	T	L	V	V	W	Y	A	G	Y	Q	I	R	D	E	T	I	D	V	N	M	V	R
China-2022-MY01-2c	A	G	Q	P	V	E	L	T	L	V	V	W	Y	A	G	Y	Q	I	R	D	E	T	I	D	V	N	M	V	R
China-2021-MY02-2c	A	G	Q	P	V	E	L	T	L	V	V	W	Y	A	G	Y	Q	I	R	D	E	T	I	D	V	N	M	V	R
China-2022-MY05-2c	A	G	Q	P	V	E	L	T	L	V	V	W	Y	A	G	Y	Q	I	R	D	E	T	I	D	V	N	M	V	R
China-2022-MY06-2c	A	G	Q	P	V	E	L	T	L	V	V	W	Y	A	G	Y	Q	I	R	D	E	T	I	D	V	N	M	I	R
China-2021-MY07-2c	A	G	Q	P	V	E	L	T	L	V	V	W	Y	A	G	Y	Q	I	R	D	E	T	I	D	V	N	M	V	R
China-2021-MY09-2c	A	G	Q	P	V	E	L	T	L	V	V	W	Y	A	G	Y	Q	I	R	D	E	T	I	D	V	N	M	V	R
China-2022-MY14-2c	A	G	Q	S	V	E	L	T	L	V	V	W	Y	A	G	Y	Q	I	R	D	E	T	I	D	V	N	M	V	R
China-2022-MY15-2c	A	G	Q	P	V	E	L	T	L	V	V	W	Y	A	G	Y	Q	I	R	D	E	T	I	D	V	N	M	V	R
China-2022-MY17-2c	A	G	Q	P	V	E	L	T	L	V	V	W	Y	A	G	Y	Q	I	R	D	E	T	I	D	V	N	M	V	R
China-2022-MY18-2c	A	S	Q	P	V	E	L	T	L	V	V	W	Y	A	G	Y	Q	I	R	D	E	T	I	D	V	N	M	V	R
China-2022-MY-19-2c	A	G	Q	P	V	E	L	T	L	V	V	W	Y	A	G	Y	Q	I	R	D	E	T	I	D	V	N	M	V	R
China-2022-MY20-2c	G	G	Q	P	V	E	L	T	L	V	V	W	Y	A	G	Y	Q	I	R	D	E	T	I	D	V	N	M	V	R
China-2022-MY-21-2c	A	G	Q	P	V	E	L	T	L	V	V	W	Y	A	G	Y	Q	I	R	D	E	T	I	D	V	N	M	V	R
2021-China-XC02-2c	A	G	Q	P	V	E	L	T	L	V	V	C	Y	A	G	Y	Q	I	R	D	E	T	I	D	V	N	M	V	R
2021-China-XC05-2c	A	G	Q	P	V	E	L	T	L	V	V	C	Y	A	G	Y	Q	I	R	D	E	T	I	D	V	N	M	V	R
2021-China-XC06-2c	A	G	Q	P	V	E	L	T	L	V	V	C	Y	A	G	Y	Q	I	R	D	E	T	I	D	V	N	M	V	R
2021-China-XC08-2c	A	G	Q	P	V	E	L	T	L	V	V	C	Y	A	G	Y	Q	I	R	D	E	T	I	D	V	N	M	V	R
China-2021-YA04-2c	A	G	Q	P	V	E	L	T	L	I	V	W	Y	A	G	Y	Q	I	R	D	E	T	I	D	V	N	M	V	R
China-2021-YA05-2c	A	G	Q	P	V	E	L	T	L	V	V	W	Y	A	G	Y	Q	I	R	D	E	T	I	D	V	N	M	V	R
China-2021-YA06-new 2a	A	G	Q	P	V	E	L	T	I	V	V	W	Y	A	G	Y	Q	I	Q	D	N	A	I	D	V	N	M	V	R
China-2021-YA08-2c	A	G	Q	P	V	E	L	T	L	V	V	W	Y	A	G	Y	Q	I	R	D	E	T	I	D	V	N	M	V	R
China-2021-YA10-2c	A	G	Q	P	V	E	L	T	L	V	V	W	Y	A	G	Y	Q	I	R	D	E	T	I	D	V	N	M	V	R
China-2021-YA11-2c	A	G	Q	P	V	E	L	T	L	V	V	W	Y	A	G	Y	Q	I	R	D	E	T	I	N	V	N	M	I	R
China-2021-YA13-2c	A	G	Q	P	V	E	L	T	L	V	V	W	Y	A	G	Y	Q	I	R	D	E	T	I	D	V	K	M	V	R
China-2022-YA17-2c	A	G	Q	P	V	E	L	T	L	V	V	W	Y	A	G	Y	Q	I	R	D	E	T	I	D	V	N	M	V	R
China-2022-YA18-2c	A	G	Q	P	V	E	L	T	L	V	I	W	Y	A	G	Y	Q	I	R	D	E	T	I	D	V	N	M	V	R
China-2022-YA25-2c	A	G	Q	P	V	E	L	T	L	V	V	W	Y	A	G	Y	Q	I	R	D	E	T	I	D	V	N	M	V	R
China-2022-YA27-2c	A	G	Q	L	V	E	L	T	L	V	V	W	Y	A	G	Y	Q	I	R	D	E	T	I	D	V	N	M	V	R
China-2022-YA29-2c	A	S	Q	P	V	E	L	T	L	V	V	W	Y	A	G	Y	Q	I	R	D	E	T	I	D	V	N	M	V	R
China-2022-YA32-2c	A	R	Q	P	V	E	L	T	L	V	V	W	Y	A	G	Y	Q	I	R	D	E	T	I	D	V	N	M	V	R
Note 3: A (Ala); C (Cys); D (Asn); E (Glu); F (Phe); G (Gly); H (His); I (Ile); K (Lys); L (Leu); M (Met); N (Asn); P (Pro); Q (Gln); R (Arg); S (Ser); T (Thr); V (Val); W (Trp); Y (Tyr).
