# Supplementary material for: Identification and Characterization of Canine Parvoviruses and Emergence of Canine Bocavirus and Bufavirus from Diarrheic Dogs in Sichuan Province, China
Source: Vet Sci. 2026 Jan 2;13(1):41. doi: 10.3390/vetsci13010041 (PMC12846450; doi:10.3390/vetsci13010041)
Supplement: Supplementary file 1 [file vetsci-13-00041-s001.zip › Table S4. Nucleotide identity among the CPV-2c strains in this study.xls]

## Sheet: Sheet1
Seq	Paraguay-2009-MF177262-2c	Albania-2012-MF177229-2c	Argentina-2008-MF177242-2c	Argentina-2009-MF177246-2b	Argentina-2010-MF177249-2c	Thailand-2016-MH711894-2c	South_Korea-2017-MK306290-2c	South_Korea-2008-FJ197847-2	Vietnam-2019-MW239584-2c	Vietnam-2018-MW239603-2c	Vietnam-2017-MT106233-2c	Vietnam-2016-MK357721-2c	USA-2009-JN867606-2c	USA-2007-FJ005236-2c	Uruguay-2009-KC196101-2c	Uruguay-2008-KC196109-2c	Spain-2008-FJ005246-2c	Spain-2006-FJ005214-2c	Singapore-2014-KY083093-2c	Portugal-2013-KT275254-2c	Portugal-2012-KT275253-2c	Nigeria-2018-MT840291-2c	Italy-2018-MK806280-2c	Italy-2017-MK348103-2c	Italy-2016-MK348099-2c	Italy-2015-MK348098-2c	Italy-2012-JX305965-2c	Italy-2007-FJ005237-2c	Italy-2005-FJ222824-2c	Indonesia-2013-LC216906-2c	India-2021-OQ092723-2c	India-2018-MK473853-2c	Greece-2009-GQ865519-2c	Greece-2008-GQ865518-2c	Germany-1997-FJ005196-2c	Ecuador-2012-KF149984-2c	Chile-2019-MT585703-2c	Croatia-2014-KP859578-2c	China-TZ-2019-MZ836339-2c	China-HLJ-2014-KT156832-2c	China-YZ-2016-MF001435-2c	China-XA-2019-MZ836331-2c	China-TZ-2020-MZ836342-2c	China-TZ-2019-MZ836338-2c	China-TJ-2021-MW691122-2c	China-SH-2020-OK649759-2c	China-SH-2016-KY922910-2c	China-SC-2017-MH476585-2c	China-SC-2016-MF805796-2c
Paraguay-2009-MF177262-2c		1	1	0.996	0.996	0.993	0.991	0.984	0.991	0.991	0.993	0.989	0.998	0.998	1	1	1	1	0.993	1	1	0.994	0.994	1	0.998	0.998	0.998	1	0.984	0.993	0.994	0.989	1	1	1	1	0.998	1	0.994	0.994	0.994	0.994	0.994	0.994	0.993	0.993	0.994	0.993	0.993
Albania-2012-MF177229-2c	1		1	0.996	0.996	0.993	0.991	0.984	0.991	0.991	0.993	0.989	0.998	0.998	1	1	1	1	0.993	1	1	0.994	0.994	1	0.998	0.998	0.998	1	0.984	0.993	0.994	0.989	1	1	1	1	0.998	1	0.994	0.994	0.994	0.994	0.994	0.994	0.993	0.993	0.994	0.993	0.993
Argentina-2008-MF177242-2c	1	1		0.996	0.996	0.993	0.991	0.984	0.991	0.991	0.993	0.989	0.998	0.998	1	1	1	1	0.993	1	1	0.994	0.994	1	0.998	0.998	0.998	1	0.984	0.993	0.994	0.989	1	1	1	1	0.998	1	0.994	0.994	0.994	0.994	0.994	0.994	0.993	0.993	0.994	0.993	0.993
Argentina-2009-MF177246-2b	0.996	0.996	0.996		0.993	0.989	0.988	0.984	0.988	0.988	0.989	0.986	0.998	0.994	0.996	0.996	0.996	0.996	0.989	0.996	0.996	0.991	0.991	0.996	0.994	0.994	0.994	0.996	0.984	0.989	0.991	0.988	0.996	0.996	0.996	0.996	0.994	0.996	0.991	0.991	0.991	0.991	0.991	0.991	0.989	0.989	0.991	0.989	0.989
Argentina-2010-MF177249-2c	0.996	0.996	0.996	0.993		0.989	0.988	0.981	0.988	0.988	0.989	0.986	0.994	0.998	0.996	0.996	0.996	0.996	0.989	0.996	0.996	0.991	0.991	0.996	0.994	0.994	0.994	0.996	0.981	0.989	0.991	0.989	0.996	0.996	0.996	0.996	0.998	0.996	0.991	0.991	0.991	0.991	0.991	0.991	0.989	0.989	0.991	0.989	0.989
Thailand-2016-MH711894-2c	0.993	0.993	0.993	0.989	0.989		0.998	0.977	0.998	0.998	1	0.996	0.991	0.991	0.993	0.993	0.993	0.993	1	0.993	0.993	0.998	0.998	0.993	0.991	0.991	0.991	0.993	0.977	1	0.998	0.996	0.993	0.993	0.993	0.993	0.991	0.993	0.998	0.998	0.998	0.998	0.998	0.998	1	1	0.998	1	1
South_Korea-2017-MK306290-2c	0.991	0.991	0.991	0.988	0.988	0.998		0.976	0.996	0.996	0.998	0.994	0.989	0.989	0.991	0.991	0.991	0.991	0.998	0.991	0.991	0.996	0.996	0.991	0.989	0.989	0.989	0.991	0.976	0.998	0.996	0.994	0.991	0.991	0.991	0.991	0.989	0.991	0.996	0.996	0.996	0.996	0.996	0.996	0.998	0.998	0.996	0.998	0.998
South_Korea-2008-FJ197847-2	0.984	0.984	0.984	0.984	0.981	0.977	0.976		0.976	0.976	0.977	0.974	0.984	0.982	0.984	0.984	0.984	0.984	0.977	0.984	0.984	0.979	0.979	0.984	0.982	0.982	0.982	0.984	0.991	0.977	0.979	0.977	0.984	0.984	0.984	0.984	0.982	0.984	0.979	0.979	0.979	0.979	0.979	0.979	0.977	0.977	0.979	0.977	0.977
Vietnam-2019-MW239584-2c	0.991	0.991	0.991	0.988	0.988	0.998	0.996	0.976		1	0.998	0.998	0.989	0.989	0.991	0.991	0.991	0.991	0.998	0.991	0.991	0.996	0.996	0.991	0.989	0.989	0.989	0.991	0.976	0.998	0.996	0.994	0.991	0.991	0.991	0.991	0.989	0.991	0.996	0.996	0.996	0.996	0.996	0.996	0.998	0.998	0.996	0.998	0.998
Vietnam-2018-MW239603-2c	0.991	0.991	0.991	0.988	0.988	0.998	0.996	0.976	1		0.998	0.998	0.989	0.989	0.991	0.991	0.991	0.991	0.998	0.991	0.991	0.996	0.996	0.991	0.989	0.989	0.989	0.991	0.976	0.998	0.996	0.994	0.991	0.991	0.991	0.991	0.989	0.991	0.996	0.996	0.996	0.996	0.996	0.996	0.998	0.998	0.996	0.998	0.998
Vietnam-2017-MT106233-2c	0.993	0.993	0.993	0.989	0.989	1	0.998	0.977	0.998	0.998		0.996	0.991	0.991	0.993	0.993	0.993	0.993	1	0.993	0.993	0.998	0.998	0.993	0.991	0.991	0.991	0.993	0.977	1	0.998	0.996	0.993	0.993	0.993	0.993	0.991	0.993	0.998	0.998	0.998	0.998	0.998	0.998	1	1	0.998	1	1
Vietnam-2016-MK357721-2c	0.989	0.989	0.989	0.986	0.986	0.996	0.994	0.974	0.998	0.998	0.996		0.988	0.988	0.989	0.989	0.989	0.989	0.996	0.989	0.989	0.994	0.994	0.989	0.988	0.988	0.988	0.989	0.974	0.996	0.994	0.993	0.989	0.989	0.989	0.989	0.988	0.989	0.994	0.994	0.994	0.994	0.994	0.994	0.996	0.996	0.994	0.996	0.996
USA-2009-JN867606-2c	0.998	0.998	0.998	0.998	0.994	0.991	0.989	0.984	0.989	0.989	0.991	0.988		0.996	0.998	0.998	0.998	0.998	0.991	0.998	0.998	0.993	0.993	0.998	0.996	0.996	0.996	0.998	0.984	0.991	0.993	0.989	0.998	0.998	0.998	0.998	0.996	0.998	0.993	0.993	0.993	0.993	0.993	0.993	0.991	0.991	0.993	0.991	0.991
USA-2007-FJ005236-2c	0.998	0.998	0.998	0.994	0.998	0.991	0.989	0.982	0.989	0.989	0.991	0.988	0.996		0.998	0.998	0.998	0.998	0.991	0.998	0.998	0.993	0.993	0.998	0.996	0.996	0.996	0.998	0.982	0.991	0.993	0.991	0.998	0.998	0.998	0.998	1	0.998	0.993	0.993	0.993	0.993	0.993	0.993	0.991	0.991	0.993	0.991	0.991
Uruguay-2009-KC196101-2c	1	1	1	0.996	0.996	0.993	0.991	0.984	0.991	0.991	0.993	0.989	0.998	0.998		1	1	1	0.993	1	1	0.994	0.994	1	0.998	0.998	0.998	1	0.984	0.993	0.994	0.989	1	1	1	1	0.998	1	0.994	0.994	0.994	0.994	0.994	0.994	0.993	0.993	0.994	0.993	0.993
Uruguay-2008-KC196109-2c	1	1	1	0.996	0.996	0.993	0.991	0.984	0.991	0.991	0.993	0.989	0.998	0.998	1		1	1	0.993	1	1	0.994	0.994	1	0.998	0.998	0.998	1	0.984	0.993	0.994	0.989	1	1	1	1	0.998	1	0.994	0.994	0.994	0.994	0.994	0.994	0.993	0.993	0.994	0.993	0.993
Spain-2008-FJ005246-2c	1	1	1	0.996	0.996	0.993	0.991	0.984	0.991	0.991	0.993	0.989	0.998	0.998	1	1		1	0.993	1	1	0.994	0.994	1	0.998	0.998	0.998	1	0.984	0.993	0.994	0.989	1	1	1	1	0.998	1	0.994	0.994	0.994	0.994	0.994	0.994	0.993	0.993	0.994	0.993	0.993
Spain-2006-FJ005214-2c	1	1	1	0.996	0.996	0.993	0.991	0.984	0.991	0.991	0.993	0.989	0.998	0.998	1	1	1		0.993	1	1	0.994	0.994	1	0.998	0.998	0.998	1	0.984	0.993	0.994	0.989	1	1	1	1	0.998	1	0.994	0.994	0.994	0.994	0.994	0.994	0.993	0.993	0.994	0.993	0.993
Singapore-2014-KY083093-2c	0.993	0.993	0.993	0.989	0.989	1	0.998	0.977	0.998	0.998	1	0.996	0.991	0.991	0.993	0.993	0.993	0.993		0.993	0.993	0.998	0.998	0.993	0.991	0.991	0.991	0.993	0.977	1	0.998	0.996	0.993	0.993	0.993	0.993	0.991	0.993	0.998	0.998	0.998	0.998	0.998	0.998	1	1	0.998	1	1
Portugal-2013-KT275254-2c	1	1	1	0.996	0.996	0.993	0.991	0.984	0.991	0.991	0.993	0.989	0.998	0.998	1	1	1	1	0.993		1	0.994	0.994	1	0.998	0.998	0.998	1	0.984	0.993	0.994	0.989	1	1	1	1	0.998	1	0.994	0.994	0.994	0.994	0.994	0.994	0.993	0.993	0.994	0.993	0.993
Portugal-2012-KT275253-2c	1	1	1	0.996	0.996	0.993	0.991	0.984	0.991	0.991	0.993	0.989	0.998	0.998	1	1	1	1	0.993	1		0.994	0.994	1	0.998	0.998	0.998	1	0.984	0.993	0.994	0.989	1	1	1	1	0.998	1	0.994	0.994	0.994	0.994	0.994	0.994	0.993	0.993	0.994	0.993	0.993
Nigeria-2018-MT840291-2c	0.994	0.994	0.994	0.991	0.991	0.998	0.996	0.979	0.996	0.996	0.998	0.994	0.993	0.993	0.994	0.994	0.994	0.994	0.998	0.994	0.994		1	0.994	0.993	0.993	0.993	0.994	0.979	0.998	1	0.994	0.994	0.994	0.994	0.994	0.993	0.994	1	1	1	1	1	1	0.998	0.998	1	0.998	0.998
Italy-2018-MK806280-2c	0.994	0.994	0.994	0.991	0.991	0.998	0.996	0.979	0.996	0.996	0.998	0.994	0.993	0.993	0.994	0.994	0.994	0.994	0.998	0.994	0.994	1		0.994	0.993	0.993	0.993	0.994	0.979	0.998	1	0.994	0.994	0.994	0.994	0.994	0.993	0.994	1	1	1	1	1	1	0.998	0.998	1	0.998	0.998
Italy-2017-MK348103-2c	1	1	1	0.996	0.996	0.993	0.991	0.984	0.991	0.991	0.993	0.989	0.998	0.998	1	1	1	1	0.993	1	1	0.994	0.994		0.998	0.998	0.998	1	0.984	0.993	0.994	0.989	1	1	1	1	0.998	1	0.994	0.994	0.994	0.994	0.994	0.994	0.993	0.993	0.994	0.993	0.993
Italy-2016-MK348099-2c	0.998	0.998	0.998	0.994	0.994	0.991	0.989	0.982	0.989	0.989	0.991	0.988	0.996	0.996	0.998	0.998	0.998	0.998	0.991	0.998	0.998	0.993	0.993	0.998		1	0.996	0.998	0.982	0.991	0.993	0.988	0.998	0.998	0.998	0.998	0.996	0.998	0.993	0.993	0.993	0.993	0.993	0.993	0.991	0.991	0.993	0.991	0.991
Italy-2015-MK348098-2c	0.998	0.998	0.998	0.994	0.994	0.991	0.989	0.982	0.989	0.989	0.991	0.988	0.996	0.996	0.998	0.998	0.998	0.998	0.991	0.998	0.998	0.993	0.993	0.998	1		0.996	0.998	0.982	0.991	0.993	0.988	0.998	0.998	0.998	0.998	0.996	0.998	0.993	0.993	0.993	0.993	0.993	0.993	0.991	0.991	0.993	0.991	0.991
Italy-2012-JX305965-2c	0.998	0.998	0.998	0.994	0.994	0.991	0.989	0.982	0.989	0.989	0.991	0.988	0.996	0.996	0.998	0.998	0.998	0.998	0.991	0.998	0.998	0.993	0.993	0.998	0.996	0.996		0.998	0.982	0.991	0.993	0.988	0.998	0.998	0.998	0.998	0.996	0.998	0.993	0.993	0.993	0.993	0.993	0.993	0.991	0.991	0.993	0.991	0.991
Italy-2007-FJ005237-2c	1	1	1	0.996	0.996	0.993	0.991	0.984	0.991	0.991	0.993	0.989	0.998	0.998	1	1	1	1	0.993	1	1	0.994	0.994	1	0.998	0.998	0.998		0.984	0.993	0.994	0.989	1	1	1	1	0.998	1	0.994	0.994	0.994	0.994	0.994	0.994	0.993	0.993	0.994	0.993	0.993
Italy-2005-FJ222824-2c	0.984	0.984	0.984	0.984	0.981	0.977	0.976	0.991	0.976	0.976	0.977	0.974	0.984	0.982	0.984	0.984	0.984	0.984	0.977	0.984	0.984	0.979	0.979	0.984	0.982	0.982	0.982	0.984		0.977	0.979	0.977	0.984	0.984	0.984	0.984	0.982	0.984	0.979	0.979	0.979	0.979	0.979	0.979	0.977	0.977	0.979	0.977	0.977
Indonesia-2013-LC216906-2c	0.993	0.993	0.993	0.989	0.989	1	0.998	0.977	0.998	0.998	1	0.996	0.991	0.991	0.993	0.993	0.993	0.993	1	0.993	0.993	0.998	0.998	0.993	0.991	0.991	0.991	0.993	0.977		0.998	0.996	0.993	0.993	0.993	0.993	0.991	0.993	0.998	0.998	0.998	0.998	0.998	0.998	1	1	0.998	1	1
India-2021-OQ092723-2c	0.994	0.994	0.994	0.991	0.991	0.998	0.996	0.979	0.996	0.996	0.998	0.994	0.993	0.993	0.994	0.994	0.994	0.994	0.998	0.994	0.994	1	1	0.994	0.993	0.993	0.993	0.994	0.979	0.998		0.994	0.994	0.994	0.994	0.994	0.993	0.994	1	1	1	1	1	1	0.998	0.998	1	0.998	0.998
India-2018-MK473853-2c	0.989	0.989	0.989	0.988	0.989	0.996	0.994	0.977	0.994	0.994	0.996	0.993	0.989	0.991	0.989	0.989	0.989	0.989	0.996	0.989	0.989	0.994	0.994	0.989	0.988	0.988	0.988	0.989	0.977	0.996	0.994		0.989	0.989	0.989	0.989	0.991	0.989	0.994	0.994	0.994	0.994	0.994	0.994	0.996	0.996	0.994	0.996	0.996
Greece-2009-GQ865519-2c	1	1	1	0.996	0.996	0.993	0.991	0.984	0.991	0.991	0.993	0.989	0.998	0.998	1	1	1	1	0.993	1	1	0.994	0.994	1	0.998	0.998	0.998	1	0.984	0.993	0.994	0.989		1	1	1	0.998	1	0.994	0.994	0.994	0.994	0.994	0.994	0.993	0.993	0.994	0.993	0.993
Greece-2008-GQ865518-2c	1	1	1	0.996	0.996	0.993	0.991	0.984	0.991	0.991	0.993	0.989	0.998	0.998	1	1	1	1	0.993	1	1	0.994	0.994	1	0.998	0.998	0.998	1	0.984	0.993	0.994	0.989	1		1	1	0.998	1	0.994	0.994	0.994	0.994	0.994	0.994	0.993	0.993	0.994	0.993	0.993
Germany-1997-FJ005196-2c	1	1	1	0.996	0.996	0.993	0.991	0.984	0.991	0.991	0.993	0.989	0.998	0.998	1	1	1	1	0.993	1	1	0.994	0.994	1	0.998	0.998	0.998	1	0.984	0.993	0.994	0.989	1	1		1	0.998	1	0.994	0.994	0.994	0.994	0.994	0.994	0.993	0.993	0.994	0.993	0.993
Ecuador-2012-KF149984-2c	1	1	1	0.996	0.996	0.993	0.991	0.984	0.991	0.991	0.993	0.989	0.998	0.998	1	1	1	1	0.993	1	1	0.994	0.994	1	0.998	0.998	0.998	1	0.984	0.993	0.994	0.989	1	1	1		0.998	1	0.994	0.994	0.994	0.994	0.994	0.994	0.993	0.993	0.994	0.993	0.993
Chile-2019-MT585703-2c	0.998	0.998	0.998	0.994	0.998	0.991	0.989	0.982	0.989	0.989	0.991	0.988	0.996	1	0.998	0.998	0.998	0.998	0.991	0.998	0.998	0.993	0.993	0.998	0.996	0.996	0.996	0.998	0.982	0.991	0.993	0.991	0.998	0.998	0.998	0.998		0.998	0.993	0.993	0.993	0.993	0.993	0.993	0.991	0.991	0.993	0.991	0.991
Croatia-2014-KP859578-2c	1	1	1	0.996	0.996	0.993	0.991	0.984	0.991	0.991	0.993	0.989	0.998	0.998	1	1	1	1	0.993	1	1	0.994	0.994	1	0.998	0.998	0.998	1	0.984	0.993	0.994	0.989	1	1	1	1	0.998		0.994	0.994	0.994	0.994	0.994	0.994	0.993	0.993	0.994	0.993	0.993
China-TZ-2019-MZ836339-2c	0.994	0.994	0.994	0.991	0.991	0.998	0.996	0.979	0.996	0.996	0.998	0.994	0.993	0.993	0.994	0.994	0.994	0.994	0.998	0.994	0.994	1	1	0.994	0.993	0.993	0.993	0.994	0.979	0.998	1	0.994	0.994	0.994	0.994	0.994	0.993	0.994		1	1	1	1	1	0.998	0.998	1	0.998	0.998
China-HLJ-2014-KT156832-2c	0.994	0.994	0.994	0.991	0.991	0.998	0.996	0.979	0.996	0.996	0.998	0.994	0.993	0.993	0.994	0.994	0.994	0.994	0.998	0.994	0.994	1	1	0.994	0.993	0.993	0.993	0.994	0.979	0.998	1	0.994	0.994	0.994	0.994	0.994	0.993	0.994	1		1	1	1	1	0.998	0.998	1	0.998	0.998
China-YZ-2016-MF001435-2c	0.994	0.994	0.994	0.991	0.991	0.998	0.996	0.979	0.996	0.996	0.998	0.994	0.993	0.993	0.994	0.994	0.994	0.994	0.998	0.994	0.994	1	1	0.994	0.993	0.993	0.993	0.994	0.979	0.998	1	0.994	0.994	0.994	0.994	0.994	0.993	0.994	1	1		1	1	1	0.998	0.998	1	0.998	0.998
China-XA-2019-MZ836331-2c	0.994	0.994	0.994	0.991	0.991	0.998	0.996	0.979	0.996	0.996	0.998	0.994	0.993	0.993	0.994	0.994	0.994	0.994	0.998	0.994	0.994	1	1	0.994	0.993	0.993	0.993	0.994	0.979	0.998	1	0.994	0.994	0.994	0.994	0.994	0.993	0.994	1	1	1		1	1	0.998	0.998	1	0.998	0.998
China-TZ-2020-MZ836342-2c	0.994	0.994	0.994	0.991	0.991	0.998	0.996	0.979	0.996	0.996	0.998	0.994	0.993	0.993	0.994	0.994	0.994	0.994	0.998	0.994	0.994	1	1	0.994	0.993	0.993	0.993	0.994	0.979	0.998	1	0.994	0.994	0.994	0.994	0.994	0.993	0.994	1	1	1	1		1	0.998	0.998	1	0.998	0.998
China-TZ-2019-MZ836338-2c	0.994	0.994	0.994	0.991	0.991	0.998	0.996	0.979	0.996	0.996	0.998	0.994	0.993	0.993	0.994	0.994	0.994	0.994	0.998	0.994	0.994	1	1	0.994	0.993	0.993	0.993	0.994	0.979	0.998	1	0.994	0.994	0.994	0.994	0.994	0.993	0.994	1	1	1	1	1		0.998	0.998	1	0.998	0.998
China-TJ-2021-MW691122-2c	0.993	0.993	0.993	0.989	0.989	1	0.998	0.977	0.998	0.998	1	0.996	0.991	0.991	0.993	0.993	0.993	0.993	1	0.993	0.993	0.998	0.998	0.993	0.991	0.991	0.991	0.993	0.977	1	0.998	0.996	0.993	0.993	0.993	0.993	0.991	0.993	0.998	0.998	0.998	0.998	0.998	0.998		1	0.998	1	1
China-SH-2020-OK649759-2c	0.993	0.993	0.993	0.989	0.989	1	0.998	0.977	0.998	0.998	1	0.996	0.991	0.991	0.993	0.993	0.993	0.993	1	0.993	0.993	0.998	0.998	0.993	0.991	0.991	0.991	0.993	0.977	1	0.998	0.996	0.993	0.993	0.993	0.993	0.991	0.993	0.998	0.998	0.998	0.998	0.998	0.998	1		0.998	1	1
China-SH-2016-KY922910-2c	0.994	0.994	0.994	0.991	0.991	0.998	0.996	0.979	0.996	0.996	0.998	0.994	0.993	0.993	0.994	0.994	0.994	0.994	0.998	0.994	0.994	1	1	0.994	0.993	0.993	0.993	0.994	0.979	0.998	1	0.994	0.994	0.994	0.994	0.994	0.993	0.994	1	1	1	1	1	1	0.998	0.998		0.998	0.998
China-SC-2017-MH476585-2c	0.993	0.993	0.993	0.989	0.989	1	0.998	0.977	0.998	0.998	1	0.996	0.991	0.991	0.993	0.993	0.993	0.993	1	0.993	0.993	0.998	0.998	0.993	0.991	0.991	0.991	0.993	0.977	1	0.998	0.996	0.993	0.993	0.993	0.993	0.991	0.993	0.998	0.998	0.998	0.998	0.998	0.998	1	1	0.998		1
China-SC-2016-MF805796-2c	0.993	0.993	0.993	0.989	0.989	1	0.998	0.977	0.998	0.998	1	0.996	0.991	0.991	0.993	0.993	0.993	0.993	1	0.993	0.993	0.998	0.998	0.993	0.991	0.991	0.991	0.993	0.977	1	0.998	0.996	0.993	0.993	0.993	0.993	0.991	0.993	0.998	0.998	0.998	0.998	0.998	0.998	1	1	0.998	1
China-HN-2020-ON322803-2c	0.993	0.993	0.993	0.989	0.989	1	0.998	0.977	0.998	0.998	1	0.996	0.991	0.991	0.993	0.993	0.993	0.993	1	0.993	0.993	0.998	0.998	0.993	0.991	0.991	0.991	0.993	0.977	1	0.998	0.996	0.993	0.993	0.993	0.993	0.991	0.993	0.998	0.998	0.998	0.998	0.998	0.998	1	1	0.998	1	1
China-HN-2016-MF467229-2c	0.993	0.993	0.993	0.989	0.989	1	0.998	0.977	0.998	0.998	1	0.996	0.991	0.991	0.993	0.993	0.993	0.993	1	0.993	0.993	0.998	0.998	0.993	0.991	0.991	0.991	0.993	0.977	1	0.998	0.996	0.993	0.993	0.993	0.993	0.991	0.993	0.998	0.998	0.998	0.998	0.998	0.998	1	1	0.998	1	1
China-NN-2016-MK332000-2c	0.994	0.994	0.994	0.991	0.991	0.998	0.996	0.979	0.996	0.996	0.998	0.994	0.993	0.993	0.994	0.994	0.994	0.994	0.998	0.994	0.994	1	1	0.994	0.993	0.993	0.993	0.994	0.979	0.998	1	0.994	0.994	0.994	0.994	0.994	0.993	0.994	1	1	1	1	1	1	0.998	0.998	1	0.998	0.998
China-LZ-2017-MH155193-2c	0.994	0.994	0.994	0.991	0.991	0.998	0.996	0.979	0.996	0.996	0.998	0.994	0.993	0.993	0.994	0.994	0.994	0.994	0.998	0.994	0.994	1	1	0.994	0.993	0.993	0.993	0.994	0.979	0.998	1	0.994	0.994	0.994	0.994	0.994	0.993	0.994	1	1	1	1	1	1	0.998	0.998	1	0.998	0.998
China-JS-2016-MK518015-2c	0.993	0.993	0.993	0.989	0.989	1	0.998	0.977	0.998	0.998	1	0.996	0.991	0.991	0.993	0.993	0.993	0.993	1	0.993	0.993	0.998	0.998	0.993	0.991	0.991	0.991	0.993	0.977	1	0.998	0.996	0.993	0.993	0.993	0.993	0.991	0.993	0.998	0.998	0.998	0.998	0.998	0.998	1	1	0.998	1	1
China-SZ-2016-KY937662-2c	0.991	0.991	0.991	0.988	0.988	0.998	0.996	0.976	0.996	0.996	0.998	0.998	0.989	0.989	0.991	0.991	0.991	0.991	0.998	0.991	0.991	0.996	0.996	0.991	0.989	0.989	0.989	0.991	0.976	0.998	0.996	0.994	0.991	0.991	0.991	0.991	0.989	0.991	0.996	0.996	0.996	0.996	0.996	0.996	0.998	0.998	0.996	0.998	0.998
China-HD-2019-MZ836302-2c	0.994	0.994	0.994	0.991	0.991	0.998	0.996	0.979	0.996	0.996	0.998	0.994	0.993	0.993	0.994	0.994	0.994	0.994	0.998	0.994	0.994	1	1	0.994	0.993	0.993	0.993	0.994	0.979	0.998	1	0.994	0.994	0.994	0.994	0.994	0.993	0.994	1	1	1	1	1	1	0.998	0.998	1	0.998	0.998
China-HB-2017-MK517992-2c	0.988	0.988	0.988	0.984	0.988	0.994	0.993	0.972	0.993	0.993	0.994	0.991	0.986	0.989	0.988	0.988	0.988	0.988	0.994	0.988	0.988	0.993	0.993	0.988	0.986	0.986	0.986	0.988	0.972	0.994	0.993	0.994	0.988	0.988	0.988	0.988	0.989	0.988	0.993	0.993	0.993	0.993	0.993	0.993	0.994	0.994	0.993	0.994	0.994
China-HB-2017-MK517999-2c	0.994	0.994	0.994	0.991	0.991	0.998	0.996	0.979	0.996	0.996	0.998	0.994	0.993	0.993	0.994	0.994	0.994	0.994	0.998	0.994	0.994	1	1	0.994	0.993	0.993	0.993	0.994	0.979	0.998	1	0.994	0.994	0.994	0.994	0.994	0.993	0.994	1	1	1	1	1	1	0.998	0.998	1	0.998	0.998
China-GX-2017-MH177311-2c	0.991	0.991	0.991	0.988	0.988	0.998	0.996	0.976	0.996	0.996	0.998	0.998	0.989	0.989	0.991	0.991	0.991	0.991	0.998	0.991	0.991	0.996	0.996	0.991	0.989	0.989	0.989	0.991	0.976	0.998	0.996	0.994	0.991	0.991	0.991	0.991	0.989	0.991	0.996	0.996	0.996	0.996	0.996	0.996	0.998	0.998	0.996	0.998	0.998
China-BJ-2020-MW728968-2c	0.993	0.993	0.993	0.989	0.989	1	0.998	0.977	0.998	0.998	1	0.996	0.991	0.991	0.993	0.993	0.993	0.993	1	0.993	0.993	0.998	0.998	0.993	0.991	0.991	0.991	0.993	0.977	1	0.998	0.996	0.993	0.993	0.993	0.993	0.991	0.993	0.998	0.998	0.998	0.998	0.998	0.998	1	1	0.998	1	1
China-BJ-2017-KY937655-2c	0.994	0.994	0.994	0.991	0.991	0.998	0.996	0.979	0.996	0.996	0.998	0.994	0.993	0.993	0.994	0.994	0.994	0.994	0.998	0.994	0.994	1	1	0.994	0.993	0.993	0.993	0.994	0.979	0.998	1	0.994	0.994	0.994	0.994	0.994	0.993	0.994	1	1	1	1	1	1	0.998	0.998	1	0.998	0.998
China-MY21-2022-OP779669-2c	0.994	0.994	0.994	0.991	0.991	0.998	0.996	0.979	0.996	0.996	0.998	0.994	0.993	0.993	0.994	0.994	0.994	0.994	0.998	0.994	0.994	1	1	0.994	0.993	0.993	0.993	0.994	0.979	0.998	1	0.994	0.994	0.994	0.994	0.994	0.993	0.994	1	1	1	1	1	1	0.998	0.998	1	0.998	0.998
China-MY20-2022-OP779668-2c	0.993	0.993	0.993	0.989	0.989	1	0.998	0.977	0.998	0.998	1	0.996	0.991	0.991	0.993	0.993	0.993	0.993	1	0.993	0.993	0.998	0.998	0.993	0.991	0.991	0.991	0.993	0.977	1	0.998	0.996	0.993	0.993	0.993	0.993	0.991	0.993	0.998	0.998	0.998	0.998	0.998	0.998	1	1	0.998	1	1
China-MY19-2022-OP779667-2c	0.994	0.994	0.994	0.991	0.991	0.998	0.996	0.979	0.996	0.996	0.998	0.994	0.993	0.993	0.994	0.994	0.994	0.994	0.998	0.994	0.994	1	1	0.994	0.993	0.993	0.993	0.994	0.979	0.998	1	0.994	0.994	0.994	0.994	0.994	0.993	0.994	1	1	1	1	1	1	0.998	0.998	1	0.998	0.998
China-MY18-2022-OP779666-2c	0.993	0.993	0.993	0.989	0.989	0.996	0.994	0.977	0.994	0.994	0.996	0.993	0.991	0.991	0.993	0.993	0.993	0.993	0.996	0.993	0.993	0.998	0.998	0.993	0.991	0.991	0.991	0.993	0.977	0.996	0.998	0.993	0.993	0.993	0.993	0.993	0.991	0.993	0.998	0.998	0.998	0.998	0.998	0.998	0.996	0.996	0.998	0.996	0.996
China-MY17-2022-OP779665-2c	0.994	0.994	0.994	0.991	0.991	0.998	0.996	0.979	0.996	0.996	0.998	0.994	0.993	0.993	0.994	0.994	0.994	0.994	0.998	0.994	0.994	1	1	0.994	0.993	0.993	0.993	0.994	0.979	0.998	1	0.994	0.994	0.994	0.994	0.994	0.993	0.994	1	1	1	1	1	1	0.998	0.998	1	0.998	0.998
China-MY15-2022-OP779664-2c	0.994	0.994	0.994	0.991	0.991	0.998	0.996	0.979	0.996	0.996	0.998	0.994	0.993	0.993	0.994	0.994	0.994	0.994	0.998	0.994	0.994	1	1	0.994	0.993	0.993	0.993	0.994	0.979	0.998	1	0.994	0.994	0.994	0.994	0.994	0.993	0.994	1	1	1	1	1	1	0.998	0.998	1	0.998	0.998
China-MY14-2022-OP779663-2c	0.993	0.993	0.993	0.989	0.989	0.996	0.994	0.977	0.994	0.994	0.996	0.996	0.991	0.991	0.993	0.993	0.993	0.993	0.996	0.993	0.993	0.998	0.998	0.993	0.991	0.991	0.991	0.993	0.977	0.996	0.998	0.993	0.993	0.993	0.993	0.993	0.991	0.993	0.998	0.998	0.998	0.998	0.998	0.998	0.996	0.996	0.998	0.996	0.996
China-MY09-2021-OP779662-2c	0.994	0.994	0.994	0.991	0.991	0.998	0.996	0.979	0.996	0.996	0.998	0.994	0.993	0.993	0.994	0.994	0.994	0.994	0.998	0.994	0.994	1	1	0.994	0.993	0.993	0.993	0.994	0.979	0.998	1	0.994	0.994	0.994	0.994	0.994	0.993	0.994	1	1	1	1	1	1	0.998	0.998	1	0.998	0.998
China-MY07-2021-OP779661-2c	0.994	0.994	0.994	0.991	0.991	0.998	0.996	0.979	0.996	0.996	0.998	0.994	0.993	0.993	0.994	0.994	0.994	0.994	0.998	0.994	0.994	1	1	0.994	0.993	0.993	0.993	0.994	0.979	0.998	1	0.994	0.994	0.994	0.994	0.994	0.993	0.994	1	1	1	1	1	1	0.998	0.998	1	0.998	0.998
China-MY06-2022-OP779660-2c	0.993	0.993	0.993	0.989	0.989	0.996	0.994	0.977	0.994	0.994	0.996	0.993	0.991	0.991	0.993	0.993	0.993	0.993	0.996	0.993	0.993	0.998	0.998	0.993	0.991	0.991	0.991	0.993	0.977	0.996	0.998	0.993	0.993	0.993	0.993	0.993	0.991	0.993	0.998	0.998	0.998	0.998	0.998	0.998	0.996	0.996	0.998	0.996	0.996
China-MY05-2022-OP779659-2c	0.994	0.994	0.994	0.991	0.991	0.998	0.996	0.979	0.996	0.996	0.998	0.994	0.993	0.993	0.994	0.994	0.994	0.994	0.998	0.994	0.994	1	1	0.994	0.993	0.993	0.993	0.994	0.979	0.998	1	0.994	0.994	0.994	0.994	0.994	0.993	0.994	1	1	1	1	1	1	0.998	0.998	1	0.998	0.998
China-MY02-2021-OP779658-2c	0.994	0.994	0.994	0.991	0.991	0.998	0.996	0.979	0.996	0.996	0.998	0.994	0.993	0.993	0.994	0.994	0.994	0.994	0.998	0.994	0.994	1	1	0.994	0.993	0.993	0.993	0.994	0.979	0.998	1	0.994	0.994	0.994	0.994	0.994	0.993	0.994	1	1	1	1	1	1	0.998	0.998	1	0.998	0.998
China-MY01-2022-OP779657-2c	0.994	0.994	0.994	0.991	0.991	0.998	0.996	0.979	0.996	0.996	0.998	0.994	0.993	0.993	0.994	0.994	0.994	0.994	0.998	0.994	0.994	1	1	0.994	0.993	0.993	0.993	0.994	0.979	0.998	1	0.994	0.994	0.994	0.994	0.994	0.993	0.994	1	1	1	1	1	1	0.998	0.998	1	0.998	0.998
China-LS29-2022-OP779656-2c	0.994	0.994	0.994	0.991	0.991	0.998	0.996	0.979	0.996	0.996	0.998	0.994	0.993	0.993	0.994	0.994	0.994	0.994	0.998	0.994	0.994	1	1	0.994	0.993	0.993	0.993	0.994	0.979	0.998	1	0.994	0.994	0.994	0.994	0.994	0.993	0.994	1	1	1	1	1	1	0.998	0.998	1	0.998	0.998
China-LS21-2022-OP779655-2c	0.994	0.994	0.994	0.991	0.991	0.998	0.996	0.979	0.996	0.996	0.998	0.994	0.993	0.993	0.994	0.994	0.994	0.994	0.998	0.994	0.994	1	1	0.994	0.993	0.993	0.993	0.994	0.979	0.998	1	0.994	0.994	0.994	0.994	0.994	0.993	0.994	1	1	1	1	1	1	0.998	0.998	1	0.998	0.998
China-LS20-2022-OP779654-2c	0.994	0.994	0.994	0.991	0.991	0.998	0.996	0.979	0.996	0.996	0.998	0.994	0.993	0.993	0.994	0.994	0.994	0.994	0.998	0.994	0.994	1	1	0.994	0.993	0.993	0.993	0.994	0.979	0.998	1	0.994	0.994	0.994	0.994	0.994	0.993	0.994	1	1	1	1	1	1	0.998	0.998	1	0.998	0.998
China-LS09-2022-OP779653-2c	0.994	0.994	0.994	0.991	0.991	0.998	0.996	0.979	0.996	0.996	0.998	0.994	0.993	0.993	0.994	0.994	0.994	0.994	0.998	0.994	0.994	1	1	0.994	0.993	0.993	0.993	0.994	0.979	0.998	1	0.994	0.994	0.994	0.994	0.994	0.993	0.994	1	1	1	1	1	1	0.998	0.998	1	0.998	0.998
China-LS08-2022-OP779652-2c	0.994	0.994	0.994	0.991	0.991	0.998	0.996	0.979	0.996	0.996	0.998	0.994	0.993	0.993	0.994	0.994	0.994	0.994	0.998	0.994	0.994	1	1	0.994	0.993	0.993	0.993	0.994	0.979	0.998	1	0.994	0.994	0.994	0.994	0.994	0.993	0.994	1	1	1	1	1	1	0.998	0.998	1	0.998	0.998
China-LS07-2022-OP779651-2c	0.994	0.994	0.994	0.991	0.991	0.998	0.996	0.979	0.996	0.996	0.998	0.994	0.993	0.993	0.994	0.994	0.994	0.994	0.998	0.994	0.994	1	1	0.994	0.993	0.993	0.993	0.994	0.979	0.998	1	0.994	0.994	0.994	0.994	0.994	0.993	0.994	1	1	1	1	1	1	0.998	0.998	1	0.998	0.998
China-LS03-2022-OP779650-2c	0.989	0.989	0.989	0.986	0.986	0.993	0.991	0.974	0.994	0.994	0.993	0.993	0.988	0.988	0.989	0.989	0.989	0.989	0.993	0.989	0.989	0.994	0.994	0.989	0.988	0.988	0.988	0.989	0.974	0.993	0.994	0.989	0.989	0.989	0.989	0.989	0.988	0.989	0.994	0.994	0.994	0.994	0.994	0.994	0.993	0.993	0.994	0.993	0.993
China-YA32-2022-OP779649-2c	0.993	0.993	0.993	0.989	0.989	0.996	0.994	0.977	0.994	0.994	0.996	0.993	0.991	0.991	0.993	0.993	0.993	0.993	0.996	0.993	0.993	0.998	0.998	0.993	0.991	0.991	0.991	0.993	0.977	0.996	0.998	0.993	0.993	0.993	0.993	0.993	0.991	0.993	0.998	0.998	0.998	0.998	0.998	0.998	0.996	0.996	0.998	0.996	0.996
China-YA29-2022-OP779648-2c	0.993	0.993	0.993	0.989	0.989	0.996	0.994	0.977	0.994	0.994	0.996	0.993	0.991	0.991	0.993	0.993	0.993	0.993	0.996	0.993	0.993	0.998	0.998	0.993	0.991	0.991	0.991	0.993	0.977	0.996	0.998	0.993	0.993	0.993	0.993	0.993	0.991	0.993	0.998	0.998	0.998	0.998	0.998	0.998	0.996	0.996	0.998	0.996	0.996
China-YA27-2022-OP779647-2c	0.993	0.993	0.993	0.989	0.989	0.996	0.994	0.977	0.994	0.994	0.996	0.994	0.991	0.991	0.993	0.993	0.993	0.993	0.996	0.993	0.993	0.998	0.998	0.993	0.991	0.991	0.991	0.993	0.977	0.996	0.998	0.993	0.993	0.993	0.993	0.993	0.991	0.993	0.998	0.998	0.998	0.998	0.998	0.998	0.996	0.996	0.998	0.996	0.996
China-YA25-2022-OP779646-2c	0.994	0.994	0.994	0.991	0.991	0.998	0.996	0.979	0.996	0.996	0.998	0.994	0.993	0.993	0.994	0.994	0.994	0.994	0.998	0.994	0.994	1	1	0.994	0.993	0.993	0.993	0.994	0.979	0.998	1	0.994	0.994	0.994	0.994	0.994	0.993	0.994	1	1	1	1	1	1	0.998	0.998	1	0.998	0.998
China-YA18-2022-OP779645-2c	0.993	0.993	0.993	0.989	0.989	0.996	0.994	0.977	0.994	0.994	0.996	0.993	0.991	0.991	0.993	0.993	0.993	0.993	0.996	0.993	0.993	0.998	0.998	0.993	0.991	0.991	0.991	0.993	0.977	0.996	0.998	0.993	0.993	0.993	0.993	0.993	0.991	0.993	0.998	0.998	0.998	0.998	0.998	0.998	0.996	0.996	0.998	0.996	0.996
China-YA17-2022-OP779644-2c	0.994	0.994	0.994	0.991	0.991	0.998	0.996	0.979	0.996	0.996	0.998	0.994	0.993	0.993	0.994	0.994	0.994	0.994	0.998	0.994	0.994	1	1	0.994	0.993	0.993	0.993	0.994	0.979	0.998	1	0.994	0.994	0.994	0.994	0.994	0.993	0.994	1	1	1	1	1	1	0.998	0.998	1	0.998	0.998
China-YA13-2021-OP779643-2c	0.993	0.993	0.993	0.989	0.989	0.996	0.994	0.977	0.994	0.994	0.996	0.993	0.991	0.991	0.993	0.993	0.993	0.993	0.996	0.993	0.993	0.998	0.998	0.993	0.991	0.991	0.991	0.993	0.977	0.996	0.998	0.993	0.993	0.993	0.993	0.993	0.991	0.993	0.998	0.998	0.998	0.998	0.998	0.998	0.996	0.996	0.998	0.996	0.996
China-YA11-2021-OP779642-2c	0.991	0.991	0.991	0.988	0.988	0.994	0.993	0.976	0.993	0.993	0.994	0.991	0.989	0.989	0.991	0.991	0.991	0.991	0.994	0.991	0.991	0.996	0.996	0.991	0.989	0.989	0.989	0.991	0.976	0.994	0.996	0.991	0.991	0.991	0.991	0.991	0.989	0.991	0.996	0.996	0.996	0.996	0.996	0.996	0.994	0.994	0.996	0.994	0.994
China-YA10-2021-OP779641-2c	0.994	0.994	0.994	0.991	0.991	0.998	0.996	0.979	0.996	0.996	0.998	0.994	0.993	0.993	0.994	0.994	0.994	0.994	0.998	0.994	0.994	1	1	0.994	0.993	0.993	0.993	0.994	0.979	0.998	1	0.994	0.994	0.994	0.994	0.994	0.993	0.994	1	1	1	1	1	1	0.998	0.998	1	0.998	0.998
China-YA08-2021-OP779640-2c	0.994	0.994	0.994	0.991	0.991	0.998	0.996	0.979	0.996	0.996	0.998	0.994	0.993	0.993	0.994	0.994	0.994	0.994	0.998	0.994	0.994	1	1	0.994	0.993	0.993	0.993	0.994	0.979	0.998	1	0.994	0.994	0.994	0.994	0.994	0.993	0.994	1	1	1	1	1	1	0.998	0.998	1	0.998	0.998
China-YA05-2021-MZ857183-2c	0.994	0.994	0.994	0.991	0.991	0.998	0.996	0.979	0.996	0.996	0.998	0.994	0.993	0.993	0.994	0.994	0.994	0.994	0.998	0.994	0.994	1	1	0.994	0.993	0.993	0.993	0.994	0.979	0.998	1	0.994	0.994	0.994	0.994	0.994	0.993	0.994	1	1	1	1	1	1	0.998	0.998	1	0.998	0.998
China-YA04-2021-MZ857182-2c	0.993	0.993	0.993	0.989	0.989	0.996	0.994	0.977	0.994	0.994	0.996	0.993	0.991	0.991	0.993	0.993	0.993	0.993	0.996	0.993	0.993	0.998	0.998	0.993	0.994	0.994	0.991	0.993	0.977	0.996	0.998	0.993	0.993	0.993	0.993	0.993	0.991	0.993	0.998	0.998	0.998	0.998	0.998	0.998	0.996	0.996	0.998	0.996	0.996
China-CD40-2022-OP779639-2c	0.993	0.993	0.993	0.989	0.989	0.996	0.994	0.977	0.994	0.994	0.996	0.993	0.991	0.991	0.993	0.993	0.993	0.993	0.996	0.993	0.993	0.998	0.998	0.993	0.991	0.991	0.991	0.993	0.977	0.996	0.998	0.993	0.993	0.993	0.993	0.993	0.991	0.993	0.998	0.998	0.998	0.998	0.998	0.998	0.996	0.996	0.998	0.996	0.996
China-CD38-2022-OP779638-2c	0.993	0.993	0.993	0.989	0.989	0.996	0.994	0.977	0.994	0.994	0.996	0.993	0.991	0.991	0.993	0.993	0.993	0.993	0.996	0.993	0.993	0.998	0.998	0.993	0.991	0.991	0.991	0.993	0.977	0.996	0.998	0.993	0.993	0.993	0.993	0.993	0.991	0.993	0.998	0.998	0.998	0.998	0.998	0.998	0.996	0.996	0.998	0.996	0.996
China-CD30-2021-OP779637-2c	0.994	0.994	0.994	0.991	0.991	0.998	0.996	0.979	0.996	0.996	0.998	0.994	0.993	0.993	0.994	0.994	0.994	0.994	0.998	0.994	0.994	1	1	0.994	0.993	0.993	0.993	0.994	0.979	0.998	1	0.994	0.994	0.994	0.994	0.994	0.993	0.994	1	1	1	1	1	1	0.998	0.998	1	0.998	0.998
China-CD21-2021-OP779636-2c	0.988	0.988	0.988	0.984	0.984	0.994	0.993	0.972	0.993	0.993	0.994	0.991	0.986	0.986	0.988	0.988	0.988	0.988	0.994	0.988	0.988	0.993	0.993	0.988	0.986	0.986	0.986	0.988	0.972	0.994	0.993	0.991	0.988	0.988	0.988	0.988	0.986	0.988	0.993	0.993	0.993	0.993	0.993	0.993	0.994	0.994	0.993	0.994	0.994
China-CD14-2021-OP779635-2c	0.994	0.994	0.994	0.991	0.991	0.998	0.996	0.979	0.996	0.996	0.998	0.994	0.993	0.993	0.994	0.994	0.994	0.994	0.998	0.994	0.994	1	1	0.994	0.993	0.993	0.993	0.994	0.979	0.998	1	0.994	0.994	0.994	0.994	0.994	0.993	0.994	1	1	1	1	1	1	0.998	0.998	1	0.998	0.998
China-CD10-2021-OP779634-2c	0.994	0.994	0.994	0.991	0.991	0.998	0.996	0.979	0.996	0.996	0.998	0.994	0.993	0.993	0.994	0.994	0.994	0.994	0.998	0.994	0.994	1	1	0.994	0.993	0.993	0.993	0.994	0.979	0.998	1	0.994	0.994	0.994	0.994	0.994	0.993	0.994	1	1	1	1	1	1	0.998	0.998	1	0.998	0.998
China-CD09-2021-OP779633-2c	0.994	0.994	0.994	0.991	0.991	0.998	0.996	0.979	0.996	0.996	0.998	0.994	0.993	0.993	0.994	0.994	0.994	0.994	0.998	0.994	0.994	1	1	0.994	0.993	0.993	0.993	0.994	0.979	0.998	1	0.994	0.994	0.994	0.994	0.994	0.993	0.994	1	1	1	1	1	1	0.998	0.998	1	0.998	0.998
China-CD08-2021-OP779632-2c	0.989	0.989	0.989	0.986	0.986	0.993	0.991	0.974	0.991	0.991	0.993	0.989	0.988	0.988	0.989	0.989	0.989	0.989	0.993	0.989	0.989	0.994	0.994	0.989	0.988	0.988	0.988	0.989	0.974	0.993	0.994	0.989	0.989	0.989	0.989	0.989	0.988	0.989	0.994	0.994	0.994	0.994	0.994	0.994	0.993	0.993	0.994	0.993	0.993
China-CD05-2021-MZ857185-2c	0.994	0.994	0.994	0.991	0.991	0.998	0.996	0.979	0.996	0.996	0.998	0.994	0.993	0.993	0.994	0.994	0.994	0.994	0.998	0.994	0.994	1	1	0.994	0.993	0.993	0.993	0.994	0.979	0.998	1	0.994	0.994	0.994	0.994	0.994	0.993	0.994	1	1	1	1	1	1	0.998	0.998	1	0.998	0.998
China-CD04-2021-MZ857181-2c	0.993	0.993	0.993	0.989	0.993	0.996	0.994	0.977	0.994	0.994	0.996	0.993	0.991	0.994	0.993	0.993	0.993	0.993	0.996	0.993	0.993	0.998	0.998	0.993	0.991	0.991	0.991	0.993	0.977	0.996	0.998	0.996	0.993	0.993	0.993	0.993	0.994	0.993	0.998	0.998	0.998	0.998	0.998	0.998	0.996	0.996	0.998	0.996	0.996
China-XC08-2021-OP779673-2c	0.993	0.993	0.993	0.989	0.989	0.996	0.994	0.977	0.994	0.994	0.996	0.993	0.991	0.991	0.993	0.993	0.993	0.993	0.996	0.993	0.993	0.998	0.998	0.993	0.991	0.991	0.991	0.993	0.977	0.996	0.998	0.993	0.993	0.993	0.993	0.993	0.991	0.993	0.998	0.998	0.998	0.998	0.998	0.998	0.996	0.996	0.998	0.996	0.996
China-XC06-2021-OP779672-2c	0.993	0.993	0.993	0.989	0.989	0.996	0.994	0.977	0.994	0.994	0.996	0.993	0.991	0.991	0.993	0.993	0.993	0.993	0.996	0.993	0.993	0.998	0.998	0.993	0.991	0.991	0.991	0.993	0.977	0.996	0.998	0.993	0.993	0.993	0.993	0.993	0.991	0.993	0.998	0.998	0.998	0.998	0.998	0.998	0.996	0.996	0.998	0.996	0.996
China-XC05-2021-OP779671-2c	0.993	0.993	0.993	0.989	0.989	0.996	0.994	0.977	0.994	0.994	0.996	0.993	0.991	0.991	0.993	0.993	0.993	0.993	0.996	0.993	0.993	0.998	0.998	0.993	0.991	0.991	0.991	0.993	0.977	0.996	0.998	0.993	0.993	0.993	0.993	0.993	0.991	0.993	0.998	0.998	0.998	0.998	0.998	0.998	0.996	0.996	0.998	0.996	0.996
China-XC02-2021--OP779670-2c	0.993	0.993	0.993	0.989	0.989	0.996	0.994	0.977	0.994	0.994	0.996	0.993	0.991	0.991	0.993	0.993	0.993	0.993	0.996	0.993	0.993	0.998	0.998	0.993	0.991	0.991	0.991	0.993	0.977	0.996	0.998	0.993	0.993	0.993	0.993	0.993	0.991	0.993	0.998	0.998	0.998	0.998	0.998	0.998	0.996	0.996	0.998	0.996	0.996
[truncated: 58 more columns]
